# Supplementary material for: Metagenomic Sequencing Elucidated the Microbial Diversity of Rearing Water Environments for Sichuan Taimen (Hucho bleekeri)
Source: Genes (Basel). 2024 Oct 12;15(10):1314. doi: 10.3390/genes15101314 (PMC11507828; doi:10.3390/genes15101314)
Supplement: Supplementary file 1 [file genes-15-01314-s001.zip]

Archive with 1 entries (1 files):
- genes-3215586-supplementary.pdf
